# Supplementary material for: Kinsenoside Suppresses DGAT1-Mediated Lipid Droplet Formation to Trigger Ferroptosis in Triple-Negative Breast Cancer
Source: Int J Mol Sci. 2025 Mar 5;26(5):2322. doi: 10.3390/ijms26052322 (PMC11900917; doi:10.3390/ijms26052322)
Supplement: Supplementary file 1 [file ijms-26-02322-s001.zip]

Archive with 1 entries (1 files):
- ijms-3445582-supplementary.pdf
